# Supplementary material for: ZNF703 Overexpression may act as an oncogene in non‐small cell lung cancer
Source: Cancer Med. 2016 Sep 20;5(10):2873–8. doi: 10.1002/cam4.847 (PMC5083741; doi:10.1002/cam4.847)
Supplement: Supplementary file 2 — Table S1. Intensities of Akt1 and p‐Akt1 obtained by Image Analysis. [file CAM4-5-2873-s002.xlsx]

## Sheet: AKT1 
AKT1						P-AKT1
area			%			Area			%			Δ% p-AKT1/AKT1
T	NL	Δ	T	N	Δ %	T	N	Δ	T	N	Δ%
11710	22465.6	-10755.6	0.342642	0.657358	-0.314716	13768.8	20838.6	-7069.83	0.397856	0.602144	-0.204287	0.110429
19408	24847.2	-5439.19	0.438548	0.561452	-0.122905	9710.85	22562.2	-12851.4	0.300896	0.699104	-0.398207	-0.275302
13437.4	16017	-2579.66	0.456209	0.543791	-0.0875814	12872.3	14673.4	-1801.12	0.467307	0.532693	-0.0653868	0.0221945
12040.8	15736.3	-3695.46	0.43348	0.56652	-0.13304	10779.2	14960.8	-4181.64	0.418772	0.581228	-0.162456	-0.0294162
15381.9	24613.6	-9231.68	0.384591	0.615409	-0.230818	12597.2	18235.2	-5637.97	0.408571	0.591429	-0.182858	0.0479597
21234.5	20754.9	479.657	0.505712	0.494288	0.0114233	25615.5	23577.8	2037.71	0.520711	0.479289	0.0414224	0.0299991
14720.6	16249.4	-1528.78	0.475318	0.524682	-0.0493631	13479.1	16960.1	-3480.95	0.442821	0.557179	-0.114358	-0.0649945
10101.4	24775.7	-14674.3	0.289628	0.710372	-0.420744	7875.08	18865.3	-10990.2	0.294502	0.705498	-0.410997	0.00974738
9110.13	11183.2	-2073.07	0.448922	0.551078	-0.102155	9159	11290.3	-2131.25	0.447889	0.552111	-0.104221	-0.00206619
12861.1	18870	-6008.83	0.405316	0.594684	-0.189367	13893.7	21362.6	-7468.88	0.394078	0.605922	-0.211845	-0.0224777
18440.2	28613.3	-10173.1	0.391899	0.608101	-0.216202	7697.74	13605.4	-5907.71	0.361342	0.638658	-0.277316	-0.0611133
15310.5	8398.88	6911.59	0.645757	0.354243	0.291513	5097.65	1671.43	3426.22	0.753079	0.246921	0.506158	0.214645
15468.3	26995.9	-11527.6	0.364267	0.635733	-0.271466	6479.31	11611.1	-5131.83	0.358162	0.641838	-0.283676	-0.0122105
26192	23141.3	3050.76	0.53092	0.46908	0.0618397	13191.7	10519.8	2671.88	0.556342	0.443658	0.112683	0.0508433
18483.3	24325.6	-5842.31	0.431763	0.568237	-0.136474	5761.01	11758.1	-5997.07	0.328842	0.671158	-0.342316	-0.205842
5694.26	9307.84	-3613.59	0.379564	0.620436	-0.240872	7850.67	8635.72	-785.05	0.476191	0.523809	-0.0476181	0.193254
6594.96	10978.1	-4383.12	0.375289	0.624711	-0.249423	6684.31	14695.4	-8011.07	0.312648	0.687352	-0.374705	-0.125282
8759.13	8490.84	268.293	0.507777	0.492223	0.0155532	9347.43	7907.26	1440.17	0.541733	0.458267	0.0834655	0.0679123
7247.67	9709.43	-2461.76	0.427412	0.572588	-0.145176	5567.31	6358.48	-791.172	0.466829	0.533171	-0.0663413	0.0788343
11255.5	13380.1	-2124.53	0.456881	0.543119	-0.0862383	7607.48	9947.25	-2339.78	0.433358	0.566642	-0.133285	-0.0470464
11140.3	12933.5	-1793.24	0.462755	0.537245	-0.0744895	8609.25	10226.1	-1616.83	0.45708	0.54292	-0.0858401	-0.0113506
10252.3	11239.4	-987.121	0.477035	0.522965	-0.0459303	10008.8	10136.8	-128	0.496823	0.503177	-0.00635372	0.0395766
6971.01	8697.89	-1726.88	0.444895	0.555105	-0.110211	8782.55	10165	-1382.46	0.463519	0.536481	-0.0729626	0.0372479
10574	9525.43	1048.59	0.526085	0.473915	0.0521699	8340.43	5986.91	2353.51	0.582134	0.417866	0.164267	0.112097
6755.06	8466.25	-1711.19	0.44379	0.55621	-0.112421	8403.6	14879	-6475.36	0.36094	0.63906	-0.278121	-0.1657
5630.43	7991.26	-2360.83	0.413343	0.586657	-0.173314	3051.6	8669.84	-5618.24	0.260343	0.739657	-0.479313	-0.305999
9194.38	12505.1	-3310.76	0.423714	0.576286	-0.152573	8014.38	10177.4	-2163	0.44055	0.55945	-0.1189	0.0336729
1402.67	18832.8	-17430.2	0.0693172	0.930683	-0.861366	528.062	12900.3	-12372.2	0.0393245	0.960675	-0.921351	-0.0599854
9686.84	9634.31	52.536	0.50136	0.49864	0.00271909	8199.96	8098.08	101.879	0.503125	0.496875	0.006251	0.0035319
8189.31	13914.3	-5724.95	0.370497	0.629503	-0.259006	6627.18	12485.7	-5858.53	0.346739	0.653261	-0.306523	-0.0475167
10117.6	15525.5	-5407.95	0.394554	0.605446	-0.210893	8724.62	14117.3	-5392.64	0.381957	0.618043	-0.236086	-0.0251929
11658.7	13563.2	-1904.49	0.462245	0.537755	-0.0755091	9391.48	10449	-1057.48	0.47335	0.52665	-0.0532995	0.0222097
10988.5	12872.1	-1883.53	0.46053	0.53947	-0.078939	9909.84	11519.7	-1609.83	0.462439	0.537561	-0.075122	0.00381701
14018	13719.5	298.414	0.505379	0.494621	0.0107585	12691.8	11030.7	1661.12	0.535011	0.464989	0.0700229	0.0592644
9398.13	10372	-973.878	0.47537	0.52463	-0.04926	9593.74	9489.84	103.899	0.502722	0.497278	0.00544442	0.0547044
17311.6	3775.22	13536.4	0.820968	0.179032	0.641936	15496.2	1612.98	13883.3	0.905724	0.0942756	0.811449	0.169513
9885.67	7634.6	2251.07	0.564242	0.435758	0.128484	4654.13	3750.89	903.243	0.553732	0.446268	0.107465	-0.0210192
8357.62	12366.6	-4009	0.403278	0.596722	-0.193445	2850.79	5836.33	-2985.54	0.328163	0.671837	-0.343674	-0.150229
15390.4	13074.7	2315.71	0.540676	0.459324	0.0813522	8149.08	5831.08	2318	0.582903	0.417097	0.165806	0.0844541
